# Supplementary material for: Dysfunctions of Neutrophils in the Peripheral Blood of Children with Cystic Fibrosis
Source: Biomedicines. 2023 Jun 15;11(6):1725. doi: 10.3390/biomedicines11061725 (PMC10296301; doi:10.3390/biomedicines11061725)
Supplement: Supplementary file 1 [file biomedicines-11-01725-s001.zip]

Archive with 1 entries (1 files):
- biomedicines-2430571-supplementary.pdf
